# Supplementary material for: Lateral palatal foramina are not widespread in Artiodactyla and imply baleen in extinct mysticetes
Source: Sci Rep. 2024 May 3;14:10174. doi: 10.1038/s41598-024-60673-8 (PMC11068900; doi:10.1038/s41598-024-60673-8)
Supplement: Supplementary file 2 — Supplementary Table S2. [file 41598_2024_60673_MOESM2_ESM.xlsx]

## Sheet: Sheet1
Table S2. Major palatal foramina (MPF) counts for 100 extant artiodactyl species including data on associated sulci.
Institution	Specimen Number	Genus	Species	Family	Sex	Tooth eruption	Tooth wear	MPF-pal	MPF-max	MPF-pmx	Notes	Sulci-pal	Sulci-max	Sulci-pmx	Sulci - greatest length (mm)	Sulci - greatest length, max (mm)	Sulci - greatest length, location	Sulci - orientation
AMNH	87211	Oryx	beisa	Bovidae	F	M3 erupted	M3 medium worn	2	0	0	on pal, 2 GPFs at pal/max suture	2	0	0	39	n/a	at pal/max suture	anterior
AMNH	165102	Oryx	gazella	Bovidae	unknown	M3 erupted	M3 well worn	5	0	1	on pal, 2 GPFs at pal/max suture, as well as smaller foramina more posterior on palatine, on pmx, 1 foramen near pmx/max border	3	0	0	17	n/a	at pal/max suture	anterior
AMNH	113812	Addax	nasomaculatus	Bovidae	unknown	M3 erupted	M3 medium worn	2	0	0	on pal, 2 GPFs at pal/max suture (2 pits between premolars with no sulci and not counted; just spongy bone and also between teeth, not medial to toothrow)	2	0	0	24	n/a	at pal/max suture	anterior
UMMZ	124571	Aepyceros	melampus	Bovidae	unknown	M3 erupted	M3 light worn	2	0	0	on pal, 2 GPFs at pal/max suture	1	0	0	5	n/a	at pal/max suture (very shallow) from left GPF, not discernible from right GPF	anterior
AMNH	34721	Alcelaphus	buselaphus	Bovidae	M	M3 erupted	M3 medium worn	2	0	0	on pal, 2 GPFs at pal/max suture	2	0	0	36	n/a	at pal/max suture	anterior
AMNH	81796	Connochaetes	taurinus	Bovidae	unknown	M3 erupted	M3 well worn	2	0	2	on pal, 2 GPFs at pal/max suture; on pmx, two ~1.5mm foramina that lack sulci are ~1cm from anterior end	2	0	0	17	n/a	at pal/max suture	anterior
UMMZ	167702	Damaliscus	pygargus	Bovidae	M	M3 partially erupted	M3 light worn	2	0	3	on pal, 2 GPFs at pal/max suture; on pmx three foramina near tip (1.1 mm, 1.2 mm, and 1.8 mm) that lack sulci;	0	0	0	n/a	n/a	no sulci >5mm	n/a
											on max 2 foramina not included in count that were within tooth row between tooth roots at immediate base of tooth and associated with remodeled alveolar bone (1.2 mm and 1.3 mm).
AMNH	212614	Damaliscus	lunatus	Bovidae	unknown	M3 erupted	M3 light worn	2	0	0	on pal, 2 GPFs at pal/max suture	2	0	0	44	n/a	at pal/max suture	anteror but angled lateral
AMNH	19613	Antilope	cervicapra	Bovidae	M	M3 erupted	M3 medium worn	2	0	0	on pal, 2 GPFs at pal/max suture	2	0	0	13	n/a	at pal/max suture	anterior
AMNH	82287	Gazella	dorcas	Bovidae	M	M3 erupted	M3 light worn	2	0	0	on pal, 2 GPFs at pal/max suture	2	0	0	22	n/a	at pal/max suture	anteror but angled lateral
AMNH	238347	Gazella	leptoceros	Bovidae	M	M3 erupted	M3 light worn	2	0	0	on pal, 2 GPFs at pal/max suture	2	0	0	35	n/a	at pal/max suture (long but very shallow)	anterior
AMNH	187830	Eudorcas	thomsoni	Bovidae	M	M3 erupted	M3 well worn	2	0	0	on pal, 2 GPFs at pal/max suture	2	0	0	15	n/a	at pal/max suture	anterior
AMNH	35964	Nanger	granti	Bovidae	unknown	M3 erupted	M3 medium worn	3	0	0	on pal, 2 GPFs at pal/max suture; smaller foramen posterior to left GPF (>1mm foramen without sulcus anterior to left P2 on max but in line with toothrow; did not count this)	2	0	0	21	n/a	at pal/max suture	anterior
AMNH	118607	Ourebia	ourebi	Bovidae	M	M3 erupted	M3 light worn	2	0	0	on pal, 2 GPFs at pal/max suture	0	0	0	n/a	n/a	no sulci >5mm	n/a
AMNH	53405	Kobus	kob	Bovidae	M	M3 erupted	M3 well worn	4	0	0	on pal, 2 GPFs at pal/max suture; two smaller foramina ~7mm posterior to GPFs (there are foramina close to midline just anterior to palatine/maxilla suture but are <1mm)	2	0	0	14	n/a	at pal/max suture	anterior
AMNH	54313	Sylvicapra	grimmia	Bovidae	unknown	M3 erupted	M3 light worn	3	2	0	on pal, 2 GPFs at pal/max suture and smaller foramen 1cm posterior to right GPF; on max, paired foramina at midline ~1.2cm anterior to P2 (no sulci and just barely 1mm)	2	0	0	13	n/a	at pal/max suture	anterior
AMNH	89410	Cephalophus	niger	Bovidae	F	M3 erupted	M3 medium worn	2	0	0	on pal, 2 GPFs at pal/max suture	2	0	0	20	n/a	at pal/max suture	anterior
AMNH	10266	Boselaphus	tragocamelus	Bovidae	M	M3 erupted	M3 medium worn	3	0	0	on pal, 2 GPFs at pal/max suture; 1 more foramen ~1.8cm posterior to left GPF (small foramina on pmx, near max/pmx suture approach 1mm; 2 foramina >1mm anterior to P2 on 'face', not on palate)	3	0	0	68	n/a	at pal/max suture	anterior
AMNH	212982	Bos	taurus	Bovidae	unknown	M3 erupted	M3 well worn	4	4	0	on pal, 2 GPFs and 2 foramina with sulci are ~2cm posterior to GPFs; on max, 4 foramina medial to premolars	4	0	0	88	n/a	on pal (visible for length of toothrow)	anterior
AMNH	54469	Bos	gaurus	Bovidae	F	M3 erupted	M3 medium worn	4	0	0	on pal, 2 GPFs at pal/max suture and 2 just posterior to GPFs (nothing on max >1mm, just some remodeled bone around and between cheek teeth; nothing on pmx [median of pmx is broken])	3	0	0	14	n/a	at pal/max suture (short given large size of GPFs)	anterior
AMNH	98228	Bison	bison	Bovidae	M	M3 erupted	M3 medium worn	6	2	0	on pal, 2 GPFs at pal/max suture and 4 foramina >1mm posterior to right GPF (3 of these are just medial to loose bone at base of teeth);	2	0	0	35	n/a	at pal/max suture	anterior
											on max, 1 foramen just posterior max/pmx suture at anterior of right max; 1 foramen ~1.9cm medial to left P2 (loose cancellous bone at base of and between teeth with a few holes reaching 1mm)
AMNH	100298	Bison	bonasus	Bovidae	F	M3 erupted	M3 medium worn	2	1	0	on pal, 2 GPFs at pal/max suture (4 foramina <1mm posterior to GPFs have sulci <5mm); on max, 1 foramen is ~2mm medial to left P3 (loose bone at base of and between cheek teeth)	2	0	0	68	n/a	at pal/max suture (foramina <1mm posterior to GPFs have short sulci)	anterior
UMMZ	156568	Bubalus	bubalis	Bovidae	unknown	M3 erupted	M3 medium worn	5	0	n/a	on pal, 2 GPFs at pal/max suture and 3 smaller foramina ~10mm posterior to GPFs; on max, several small foramina (<1 mm) associated with porous, pitted alveolar bone; pmx not preserved in specimen	2	0	0	16	n/a	at pal/max suture	anterior
AMNH	53528	Taurotragus	derbianus	Bovidae	F	M3 erupted	M3 well worn	3	0	n/a	on pal, 2 GPFs on pal and 1 foramen that is barely 1mm posterior to right GPF; on max, the usual pitted, porous bone at base of and between teeth, and two (presumed) drill holes at anterior ends of maxillae	2	0	n/a	18	n/a	on pal	anterior
AMNH	81160	Tragelaphus	strepsiceros	Bovidae	F	M3 erupted	M3 medium worn	3	0	0	on pal, 2 GPFs at pal/max suture and 1 smaller foramen ~8mm posterior to GPFs; on max, 6 holes drilled in anterior region to keep bones together (not counted)	2	0	0	19	n/a	at pal/max suture	anterior
AMNH	70573	Oreamnos	americanus	Bovidae	M	M3 erupted	M3 medium worn	4	0	3	on pal, 2 GPFs at pal/max suture and 2 foramina posterior to GPFs on pal; on pmx, 3 foramina at anterior end that may be pits? (on max, tiny foramina near midline and perforations between teeth but all <1mm);	2	0	0	33	n/a	at pal/max suture	anterior
AMNH	15599	Ovibos	moschatus	Bovidae	unknown	M3 erupted	M3 light worn	5	2	0	on pal, 2 GPFs at pal/max suture and 3 more foramina completely on pal; on max, 2 foramina (1 on each side) without sulci that are ~1.5cm from max/pmx suture; (loose bone between teeth has 2 holes approaching 1mm that did not count)	2	0	0	36	n/a	at pal/max suture	anterior; smaller foramina on pal have very short anterior sulci <5mm
AMNH	57000	Ovis	ammon	Bovidae	M	M3 erupted	M3 medium worn	4	0	0	on pal, 2 GPFs at pal/max suture and 2 smaller foramina just posterior to GPFs (small foramina medial to teeth are all <1mm)	2	0	0	6	n/a	at pal/max suture	anterior
AMNH	6239	Ovis	aries	Bovidae	M	M3 erupted	M3 light worn	2	0	0	on pal, 2 GPFs at pal/max suture	0	0	0	n/a	n/a	no sulci >5mm (very short sulci on GPFs)	anterior
AMNH	98960	Ovis	dalli	Bovidae	M	M3 erupted	M3 medium worn	2	0	0	on pal, 2 GPFs at pal/max suture (1 foramen posterior on pal is just <1mm; 2 foramina medial to P3s also are just <1mm and loose bone at base of teeth with two biggest holes near 1mm - did not count)	2	0	0	27	n/a	at pal/max suture	anterior
AMNH	8354	Capra	hircus	Bovidae	M	M3 erupted	M3 well worn	2	0	0	on pal, 2 GPFs at pal/max suture (short sulci)	0	0	0	n/a	n/a	no sulci >5mm	n/a
AMNH	35056	Ammotragus	lervia	Bovidae	M	M3 erupted	M3 medium worn	2	0	0	on pal, 2 GPFs at pal/max suture	2	0	0	45	n/a	at pal/max suture	anterior
UMMZ	65502	Antilocapra	americana	Antilocapridae	unknown	M3 erupted	M3 medium worn	2	0	n/a	on pal, 2 GPFs at pal/max suture; pmx not fully preserved; specimen has notable dental pathologies	2	0	0	21	n/a	at pal/max suture	anterior
AMNH	103980	Muntiacus	muntjak	Cervidae	M	M3 erupted	M3 well worn	0	0	0	(no foramina >1mm on palate)	0	0	0	n/a	n/a	n/a	n/a
AMNH	56996	Muntiacus	reevesi	Cervidae	M	M3 erupted	M3 light worn	2	0	0	on pal, 2 GPFs at pal/max suture	0	0	0	n/a	n/a	no sulci >5mm	n/a
AMNH	74877	Mazama	gouazoubira	Cervidae	M	M3 erupted	M3 medium worn	2	0	0	on pal, 2 GPFs at pal/max suture	2	0	0	15	n/a	at pal/max suture	anterior
AMNH	71740	Mazama	americana	Cervidae	F	M3 erupted	M3 medium worn	3	0	0	on pal, 2 GPFs at pal/max suture and 1 smaller foramen ~4mm posterior to right GPF	2	0	0	7	n/a	at pal/max suture	anterior
AMNH	256675	Odocoileus	virginianus	Cervidae	F	M3 erupted	M3 well worn	2	0	0	on pal, 2 GPFs at pal/max suture (1 foramen just <1mm that is ~3mm medial to right P2; another foramen ~1mm that is between, not medial to, P3-P4; did not count either of these - also no sulci)	2	0	0	22	n/a	at pal/max suture	anteromedial
AMNH	122674	Alces	americanus	Cervidae	F	M3 erupted	M3 medium worn	2	0	0	on pal, 2 GPFs at pal/max suture (there is remodeled bone at the base of and between teeth, but no holes >1mm)	2	0	0	21	n/a	at pal/max suture	anterior
AMNH	17972	Rangifer	tarandus	Cervidae	F	M3 erupted	M3 well worn	3	0	0	on pal, 2 GPFs at pal/max suture and 1 foramen at pal/max suture ~2.5cm posterior to right GPF near M3 - has sulcus (left side no matching foramen)	3	0	0	52	n/a	at pal/max suture	anterior
											(there are large foramina >2mm just posterior to each of the vestigial canines at the anterior end of the max; these were aligned with the toothrow so did not count these)
AMNH	36486	Hydropotes	inermis	Cervidae	M	M3 erupted	M3 light worn	1	0	0	on pal, 2 GPFs at pal/max suture, left one is <1mm; right one is very flattened but >1mm (there are 2 foramina <1mm that are very posterior on pal)	1	0	0	5	n/a	at pal/max suture	anterior
AMNH	54921	Capreolus	capreolus	Cervidae	M	M3 erupted	M3 medium worn	2	0	0	on pal, 2 GPFs at pal/max suture that are flattened; ~1mm 'fissure' on pal posterior and medial to left GPF (tiny holes at base of teeth - cancellous bone)	2	0	0	9	n/a	at pal/max suture	anterior
AMNH	146615	Cervus	elaphus	Cervidae	F	M3 erupted	M3 medium worn	2	0	0	on pal, 2 GPFs at pal/max suture; (on max, loose bone between cheek teeth with one 'hole' almost 1mm; 2-3 foramina directly posterior to vestigial canines but in line with toothrow, not medial)	2	0	0	29	n/a	at pal/max suture	anterior
AMNH	187214	Rusa	marianna	Cervidae	F	M3 erupted	M3 light worn	2	1	0	on pal, 2 GPFs at pal/max suture; on max, 1 foramen without sulcus that is just 1mm left of the midline and anterior to P2	2	0	0	8	n/a	at pal/max suture	anterior
AMNH	51219	Okapia	johnstoni	Giraffidae	F	M3 erupted	M3 light worn	2	0	0	on pal, 2 GPFs at pal/max suture (1 foramen is ~1.3cm from midline on left and ~ 1.7cm medial to P2 that is just <1mm with no sulcus; also, the usual loose bone at base of and between cheek teeth)	2	0	0	31	n/a	at pal/max suture	anterior
AMNH	24290	Giraffa	camelopardalis	Giraffidae	M	M3 erupted	M3 medium worn	9	3	0	on pal, 2 GPFs at pal/max suture and 7 more posterior to GPFs are fully on pal; on max, cancellous bone with small holes near cheek teeth and at the midline, medial to the cheek teeth;	8	0	0	33	n/a	at pal/max suture	anterior
											also on max, several small foramina are at anterior end with one being >1mm at ~2.8cm from anterior of right max (several others are close to 1mm) (4 foramina >1mm are anterior to the two large infraorbital foramina anterior to P2, but are on 'face' not palate)
											2 foramina >1mm between P2-P3 on each side and ~2mm medial (between teeth maybe, but counted them)
AMNH	53600	Hyemoschus	aquaticus	Tragulidae	F	M3 erupted	M3 light worn	2	0	0	on pal, 2 GPFs are competely within pal	2	0	0	8	n/a	on pal	anterior
AMNH	107107	Tragulus	napu	Tragulidae	M	M3 erupted	M3 light worn	2	0	0	2 GPFs are present but cannot clearly see the pal/max suture (given this ambiguity and the condition in other tragulids, counted these as associated with palatine)	2	0	0	6	n/a	GPF (cannot see suture)	anterior
AMNH	203253	Tragulus	nigricans	Tragulidae	M	M3 erupted	M3 light worn	2	0	0	on pal, 2 GPFs are competely within palatines	2	0	0	12	n/a	on pal	anterior
AMNH	80232	Camelus	bactrianus	Camelidae	unknown	M3 erupted	M3 light worn	4	8	4	on pal, 3 foramina at pal/max suture and 1 within palatine; 2 ~symmetric pairs (2 on each side); more posterior foramen on right side lacks sulcus; other 3 have sulci but all sulci <5mm;	0	6	2	22	22	on max, medial to P4-P3 are longest and point anterior (some >1mm foramina on max lack sulci)	anterior
											on max, there are 2 rows of foramina parallel to each toothrow, start at posterior of M1 and go to anterior end of max (near canine); largest foramina ~3-4mm medial to anterior of P4 have long sulci (several anterior foramina with shorter sulci are <1mm so did not count);						3 pal foramina with short sulci (2-4mm); 4th has no sulcus
											on pmx, 4 foramina medial to teeth; 2 are anterior to 1st tooth (incisor); 2 are posterior to this tooth (remodeled bone between incisor in pmx and canine in max; some holes >1mm not counted; not medial to teeth)						2 of 4 foramina on pmx have sulci; longest is 10mm	anterior
AMNH	14107	Camelus	dromedarius	Camelidae	F		M3 well worn	2	10	1	sutures fused at pal/max/pmx; on pal, guessing based on immature specimens that 2 foramina >1mm at pal/max suture;	0	0	1	7	7	on pmx, posterior to rugose bone at anterior end	anterior
											on max, two parallel rows of foramina without sulci ~1.0-1.5cm medial to each toothrow (also some foramina <1mm in these two rows of foramina)
											on pmx, 1 foramen on right that is just 1mm (anterior pmx is rugose/pitted, and holes in cancellous/ loose bone at base of incisors; did not count any of these as 'foramina');
AMNH	248739	Lama	pacos	Camelidae	M	M3 erupted	M3 well worn	2	4	2	on pal, 2 GPFs; one at pal/max suture and one on pal; on max, two rows of foramina medial to toothrow with 2 anterior ones large (~7mm); no sulci on max and pmx foramina;	0	0	0	n/a	n/a	no sulci >5mm; pal foramina have short sulci	n/a
AMNH	35235	Lama	glama	Camelidae	M		M3 well worn	2	2	0	on pal, 2 foramina on left side, 1 at pal/max suture and 1 posterior and within pal; on max, a pair of large (~4-5mm) foramina medial to last premolar on right and last premolar/M1 on left	0	0	0	n/a	n/a	no sulci	n/a
											pmx is pitted at anterior end; could be a foramen or two here? (but I interpreted these as pits)
AMNH	23864	Dicotyles	tajacu	Tayassuidae	M	M3 erupted	M3 medium worn	0	2	0	fused pal, max, pmx so 'guessing' at boundaries; no discernible GPFs; 2 nearly 1mm foramina near left M1/M2 boundary (<1mm so not counted); two large foramina anterior to P2 (one on each side);	0	2	0	41	41	on max, two large foramina anterior to P2 (one on each side) with long, wide anterior sulci	anterior
											there are shallow pits and furrows on max (did not count); on pmx (anterior to canine) there are multiple holes >1mm at the midline suture in depression that leads to incisive foramina (did not count these)
AMNH	248471	Catagonus	wagneri	Tayassuidae	unknown	M3 erupted	M3 light worn	2	9	0	palate is fused, so guessing at boundaries between pal, max, pmx; on pal, one large foramen with sulcus is very posterior on pal at midline, and a smaller foramen just >1mm medial to anterior end of right M1 (no sulcus)	1	8	0	22	22	on max, 2 large foramina anterior to P2 (one on each side) with long, wide anterior sulci	anterior mostly, but some of the foramina on max (<1mm at posterior of max) have sulci that point posterior
											on max, 9 foramina that are >1mm distributed from MI anteriorly on both left and right sides more or less in a line ending in largest foramina with long sulci just anterior to P2 (the first premolar)
											on pmx, there are three foramina >1mm in the pit that the incisive foramina are in; two are at midline and one is to the right of the midline; I did not count these as for D. tajacu
AMNH	94172	Tayassu	pecari	Tayassuidae	F	M3 erupted	M3 light worn	1	5	0	palate is fused as in other peccaries; 1 foramen at left M2 with sulcus that I counted as pal; smaller foramina on pal are scattered about;	1	4	0	35	35	on max; long sulci start medial to canines and go into the premax (most likely);	generally anterior (several tiny foramina with delicate anterior directed sulci more towards the midline)
											several holes medial to teeth, some approach 1mm, but most <1mm; counted just one >1mm at right M1/M2 boundary with sulcus and 1 medial to posterior of right canine no sulcusi (large deadend pit medial to right P4 not counted)						one of the large anterior foramina on max is roofed by bone anteriorly,
											3 large foramina medial to anterior of canines with wide long sulci (on max?); on pmx, various large foramina in the depression that includes the incisive foramina are at the midline (not counted as for other peccaries)						so cannot see if it has a sulcus (coded as lacking sulcus)
AMNH	54181	Phacochoerus	aethiopicus	Suidae	F	M3 erupted	M3 well worn	4	2	0	on pal, 2 GPFs at pal/max suture and two smaller foramina posterior to GPFs; on max, 2 foramina just barely 1mm medial to canines (very anterior on max);	2	0	0	24	n/a	at pal/max suture	anterior
											lots of foramina <1mm in two parallel rows ~8cm medial to toothrows: these 'holes' have no sulci and generally line up with the GPFs
AMNH	152855	Babyrousa	babyrussa	Suidae	F	M3 erupted	M3 light worn	5	0	0	on pal, 2 GPFs at pal/max suture; 2 smaller foramina ~1cm posterior to GPFs, and another foramen just barely 1mm (it is elongate) ~1 cm posterior to second pair on pal	4	0	0	32	n/a	at pal/max suture	anterior
											on pmx, two foramina >1mm that are directly anterior to the incisors at very end of rostrum on the pmx (did not count these;in line with toothrow)						all foramina on pal have sulci, but smallest foramen is <5mm
AMNH	187204	Sus	philippensis	Suidae	unknown	M3 erupted	M3 medium worn	5	0	0	on pal, 2 GPFs at pal/max suture, with 2 foramina posterior to left GPF and 1 posterior to right GPF	2	0	0	109	n/a	at pal/max suture (sulcus is very long)	anterior
AMNH	234938	Sus	scrofa	Suidae	unknown	M3 erupted	M3 well worn	6	0	2	on pal, 2 GPFs at pal/max suture, with four much smaller foramina posterior to GPFs; on pmx, 2 foramina close to midline anterior to incisive foramina	2	0	0	46	n/a	at pal/max suture (sulcus is long)	anterior
AMNH	15898	Hippopotamus	amphibius	Hippopotamidae	unknown	M3 erupted	M3 light worn	5	77	40	on pal, 5 foramina at pal/max suture, including GPFs; left GPF is a 'double' with two foramina in a single depression that is the GPF	1	23	13	98	98	on max; large foramen at anterior end of max; very long sulcus borders incisive foramina	anterior and anterolateral mostly, but at posterior of max sulci generally point posteriorly;
											on max, 2 rows of foramina, many with anterior sulci, with two very large anterior formamina (very long sulci curve laterally around incisive foramina, from max to pmx);						only left GPF (paired) has a single long shared sulcus (~22mm);	there are some 'close calls' as to what to consider as a sulcus due to rugose bone on the max and pmx
											on pmx, many holes medial to the incisors, some with short sulci (on both max and pmx there are also many foramina just <1mm, some with short sulci)
											(rugose bone on max and pmx, so difficult to distinguish foramina from pits; some foramina are close to each other so difficult to determine whether 1 foramen or 2 foramina in some cases)
AMNH	36595	Kogia	breviceps	Kogiidae	F		no uppers	4	6	0	can see sutures clearly for pter/pal/max/vomer/pmx; vomer is ~0.5-1.5cm wide at midline, dividing the maxillae; pmx exposed on palate at anterior end of rostrum (~6cm);	2	4	0	105	105	on max, right side; long groove that is merging of two grooves; measured from more medial one	anterior
											on pal, 2 GPFs at pal/max suture; 2 smaller foramina posterior to right GPF (another on right just <1mm); 2 foramina ~6-8cm from tip of rostrum at vom/max suture; 1 on left, 1 on right)
											on left max, 2 elongated 'foramina' (fissures or grooves?) merge and extend to anterior end of rostrum (each 'groove' is ~0.5cm at tip and ~4cm at posterior from lateral edge of max);
											on right max, one long 'groove' that may be two 'grooves' that merge (?) and extend to tip of rostrum (confirmed in juvenile skull [35680] that there are likely two main 'grooves' on each side
AMNH	244110	Ziphius	cavirostris	Ziphiidae	M		no uppers	2	0	0	on pal, 2 large GPFs at pal/max suture long sulci medially positioned)	2	0	0	335	n/a	at pal/max suture to tip of snout (medially positioned sulcus on max)	anterior
AMNH	135639	Mesoplodon	europaeus	Ziphiidae	unknown		no uppers	0	9	0	on pal, there are 2 large foramina far posterior on lateral surface (not on palate); 2 large foramina ~3cm from pal/max suture may be GPFs; pal is under pterygoid and just peaks out	0	6	0	137	137	on max (ambiguous whether this is continuous; may extend to tip of rostrum)	anterior
											cannot see vomer/max suture along midline (fused?); on max, two parallel rows of foramina medial on the palate ~0.5cm from midline; may be at vomer/max junction;
											these are elongate and most with sulci; some foramina on max are hard to call (I have been 'generous' calling 9); in 2nd specimen (AMNH 121894), medial rows of foramina appear to be at max/vomer suture
AMNH	57333	Lipotes	vexillifer	Lipotidae	F		not highly worn	0	3	0	on max, 3 large foramina at midline with merging sulci at posterior of max - 2nd most posterior tooth (likely GPFs but appear to be on max);	0	3	0	85	85	on max, likely GPF; three sulci merge and extend into midline furrow that is the length of toothrow	anterior
											(on max, 5 holes each ~1mm or less between teeth in remodeled bone starting at 8th most anterior tooth; did not count these; cannot see if vomer is on palate or fused to max)
AMNH	205923	Pontoporia	blainvillei	Pontoporiidae	F		not highly worn	2	4	0	on pal, 2 foramina >1mm at pal/max suture; some dried tissue perhaps filling these GPFs? (2nd specimen AMNH 254554 juvenile suggests this is the case)	2	4	0	27	27	on max (most anterior large foramen on left side)	anterior
											on max, 4 foramina at midline; 2 posterior to 2nd to last tooth alveoli at posterior of toothrow, and 2 more ~1.5-2cm posterior to the first pair; these foramina align in 2 rows ~1-2mm from midline;
											(medial foramina with long sulci are likely GPFs and associated foramina); cannot see vomer on palate (vomer not on palate of AMNH 254554)
AMNH	209105	Inia	geoffrensis	Iniidae	M		posterior teeth	1	1	0	on pal, at pal/max suture, 1 large foramen ~2.3mm at the midline just posterior to right toothrow; likely is a GPF (on left side, just a sulcus in similar position but posterior on pal);	1	1	0	7	6	at pal/max suture (difficult to discern sutures)	anterior
							show wear				vomer is visible at midline for entire rostrum; on left max, 1 foramen with anterior suclus at 8th most posterior tooth (at 10th and 11th most posterior teeth on right side, there are 'slits' that may be foramina <1mm with short 3-4mm sulci);
											(on max, 4 holes each ~1mm between teeth in remodeled bone; did not count these)
AMNH	34937	Delphinapterus	leucas	Monodontidae	M		no teeth in place	1	8	3	on pal, cannot identify GPF on right side; on right max, 3 foramina with sulci, 1 without sulcus (3 of these are posterior to toothrow ); on left max, 4 foramina with sulci (2 posterior to toothrow);	1	7	2	133	133	on max; from anteriormost large foramen on left side	anterior
											foramina on max are in two parallel rows; on pmx, 3 holes just anterior to first tooth 2 on left, 1 on right with short sulci up to ~5mm (a challenge to judge whether have sulci in two cases)
AMNH	19315	Monodon	monoceros	Monodontidae	M		no teeth in place	3	6	0	on pal, 2 GPFs at pal/max suture and 1 more foramen >1mm on right palatine that is more lateral and about 1.2cm posterior to the pal/max suture;	3	6	0	150	150	on max, most anterior foramen on left side	anterior
											on max, two longitudinal rows of foramina that roughly line up with the GPFs with most anterior foramina 19cm from anterior end of max; long anterior sulci on all of these;
											2 most lateral openings that are very close to pal/max suture may be 'fissues'?; on pmx, eroded bone at anterior of right pmx reveals 'holes' (did not count these as 'foramina')
AMNH	90802	Phocoenoides	dalli	Phocoenidae	M		tiny teeth no wear	0	0	0	no foramina >1mm; some fissures and grooves that could maybe be considered 'sulci' (or not); no GPFs (by my eye); also some 'stuff' at sutures of max/vomer/pmx but nothing >1mm	0	1	0	13	13	on max, posterior to toothrow on right side; foramen <1mm but has long sulcus	anterior
AMNH	57330	Neophocaena	asiaeorientalis	Phocoenidae	M		anterior teeth light wear	4	4	1	on pal, several foramina at pal/max suture and just posterior; 4 are >1mm and several others are <1mm but close to 1mm;	2	2	0	10	7	at pal/max suture (nearly all foramina on pal and max have at least short sulci)	anterior
											on max, several foramina on medial region of palate that align with foramina on the pal; all but 1 that are >1 are posterior to the toothrow; at max/pmx suture 1 foramen is >1mm						(foramen at pmx/max suture may have sulcus but if so, runs right along suture)
AMNH	10200	Phocoena	phocoena	Phocoenidae	F		light wear	2	3	2	on pal, 2 foramina posterior to toothrow at pal/max suture (1 left, 1 right); on max, two rows of foramina with sulci parallel to midline, ~1.5-2.5cm from toothrow (some <1mm)	2	4	2	38	12	at max/pmx suture (sulcus is on pmx); a foramen <1mm has longest sulcus on max	anterior
AMNH	34278	Lissodelphis	borealis	Delphinidae	M		tiny teeth (wear?)	2	2	0	on pal, 7 fissures/elongate foramina that are a challenge to measure (2 are >1mm?);	1	3	0	47	47	on max, near midline, ~12.5 cm from anterior end of rostrum	anterior
											on max, 3 foramina with long sulci near midline and medial to toothrow, 2 are >1mm, and 1 is not (2 holes on pmx <1mm)
AMNH	74485	Tursiops	truncatus	Delphinidae	F		not much wear	2	2	0	on pal, 2 GPFs at pal/max suture; on max, 5 foramina just anterior to GPFs, but 4 are posterior to toothrow, 2 of which are >1mm; these align with the GPFs, and are ~0.5-1.5cm from midline	2	2	0	9	9	on max, foramen <1mm on left side has longest sulcus; near midline medial to 2nd most posterior tooth	anterior
AMNH	245090	Grampus	griseus	Delphinidae	unknown		no uppers - loose bone;	2	0	0	on pal, 2GPFs at pal/max suture (just antetior to it); 12 'holes' in cancellous bone at the margins of the max, likely where vestigial dentition is positioned (?)	0	0	0	n/a	n/a	no sulci >5mm	n/a
							teeth maybe vestigial?				(did not count any of this stuff at the margins of edentulous maxilla as 'foramina >1mm, but I guess this is a judgement call); look into development of this loose bone at margins of max
AMNH	30575	Pseudorca	crassidens	Delphinidae	unknown		no teeth in place	4	4	1	on pal, 2 GPFs and two smaller foramina at pal/max suture; on max, 4 foramina >1mm from posterior to toothrow to 3rd most posterior tooth and in parallel rows ~0.5-1cm from midline;	2	4	0	78	43	GPF on right side at pal/max suture is longest sulcus overall;	anterior
											the max foramina line up with the GPFs and two could be considered 'fissures' rather than 'foramina'; on pmx, 1 foramen is just 1mm (two others close but <1mm)						anterior foramen on right max has longest sulcus on max
AMNH	235597	Globicephala	melas	Delphinidae	unknown		no teeth in place	3	0	0	on pal, 2 GPFs at pal/max suture and 1 more >1mm (some 'cavities' at convoluted pal/max suture are indistinct and generally <1mm ); on max, alveolar groove with loose porous bone	2	0	0	72	n/a	at pal/max suture	anteromedial
AMNH	143513	Leucopleurus	acutus	Delphinidae	unknown		no wear on intact teeth	4	2	0	on pal, 4 foramina are >1mm, and there are several smaller foramina; on max, 2 foramina with long sulci that are ~0.5cm from midline (one on each side) that line up with the palatine foramina	2	2	0	108	108	on max, left side; sulcus runs right along left side of vomer exposed on palate; hard to tell where sulcus ends	anterior
AMNH	143520	Lagenorhynchus	albirostris	Delphinidae	F		some wear	8	5	0	on pal, 4 large foramina completely on pal and 4 more at pal/max suture; on max, 5 foramina just barely 1mm are anterior to GPFs and ~0.5-1.7cm the midline (i.e., not 'lateral'); also some smaller foramina in this region (posterior max)	1	3	0	52	52	on max, left side (posterior part); pal foramina mostly do not have sulci	anterior
AMNH	31418	Sagmatias	obliquidens	Delphinidae	M		no teeth in place	2	4	0	on pal, 2 foramina are >1mm; GPFs are small and <1mm but have prominent sulci; pal/max suture is 'loose' (additional small foramina in and near suture);	2	4	0	35	23	at pal/max suture; 'foramen' is <1mm and sulcus comes out of suture and onto pmx	anterior
											on max, four elongate foramina ('fissures'?) >1mm perhaps but hard to distinguish foramina from sulci; elongate max foramina are ~0.2-1.2cm from midline and align with the GPF sulci						on max, longest sulcus is from foramen on right side at 3rd most posterior tooth
AMNH	35150	Sagmatias	cruciger	Delphinidae	M		little wear	5	0	0	on pal, 5 foramina are >1mm at the pal/max suture; these have short sulci <5mm that are challenging to measure	0	0	0	n/a	n/a	no sulci >5mm	anterior
AMNH	121098	Delphinus	delphis	Delphinidae	unknown		some wear	7	1	0	on pal, 7 foramina >1mm at pal/max suture area (hard to discern this suture); most foramina are near midline, but two large holes are posterior to toothrow and more lateral at pal/max suture;	2	1	0	220	17	at pal/max suture; very large ~6mm 'hole' on each side posterior to toothrow;	anterior
											on max, 1 foramen is very posterior and near midline; another foramen <1mm is in this region						sulcus/wide groove extends the length of the rostrum from this hole on each side
AMNH	237503	Stenella	coeruleoalba	Delphinidae	M		some wear	4	2	0	on pal, 4 foramina at pal/max suture; on max, 1 foramen that is ~3mm anterior to right GPF, and 1 foramen that is ~18mm anterior to left GPF; both on max are <0.5cm from midline	2	2	0	24	24	on max, left side	anterior
AMNH	239111	Stenella	frontalis	Delphinidae	F		little wear	3	0	0	on pal, 3 foramina at pal/max suture are >1mm (another is just <1mm); on max, 2 foramina <1mm are ~2mm from midline and have anterior-directed sulci	2	1	0	13	9	at pal/max suture on right side; on max, 1 foramen <1mm has sulcus >5mm	anterior
AMNH	239115	Stenella	clymene	Delphinidae	F		little wear	5	1	0	on pal, 5 foramina at pal/max suture are >1mm; 1 foramen at posterior of suture between exposed vomer and max is >1mm and right at midline (could be interpreted as a feature of this suture)	3	1	0	8	8	at vomer/max suture; sulcus extends onto lateral suture of right max and vomer (most sulci on pal are short)	anterior
AMNH	11088	Stenella	attenuata	Delphinidae	unknown		little wear	4	1	0	on pal, 4 foramina >1mm at pal/max suture; on max, I foramen >1mm at posterior of suture between vomer and max at midline (1 foramen at midline is <1mm and ~1.5cm posterior to vomer)	2	1	0	70	70	at pal/max suture (sulcus on max may or may not be there; runs right along suture of vomer/max)	anterior
AMNH	37164	Steno	bredanensis	Delphinidae	unknown		little wear	3	0	0	on pal, 3 foramina >1mm at pal/max suture plus a few smaller foramina; suture is loose so distinguishig 'foramina' at suture is difficult and some sulci are partially covered and re-emerge on max	5	0	0	22	n/a	at pal/max suture; some foramina at this suture are <1mm but have sulci >5mm	anterior
AMNH	120268	Sousa	teuszii	Delphinidae	unknown		no teeth in place	3	0	0	on pal, 3 foramina >1mm at pal/max suture (some filled with dried tissue);	2	0	0	9	n/a	at pal/max suture	anterior
AMNH	94169	Sotalia	fluviatilis	Delphinidae	F		some wear	3	0	0	on pal, 3 foramina >1mm at pal/max suture (at midline,there is an opening at posterior of suture between vomer and max, but not clear that there is foramen here)	2	0	0	72	n/a	at pal/max suture	anterior
AMNH	214946	Orcinus	orca	Delphinidae	unknown		some wear	8	2	0	on pal, 8 foramina >1mm at pal/max suture; on left max, 2 foramina >1mm; 1 foramen is ~3.5cm anterior to left GPF; 2nd is ~8cm from left GPF and just ~1.5cm from midline in sulcus for left GPF	6	1	0	175	40	at pal/max suture (anterior foramen on left max has long sulcus just lateral to GPF sulcus)	anterior
USNM	550146	Caperea	marginata	Neobalaenidae	unknown		no teeth	0	11	0	same specimen as Peredo et al.; thin part of bone is gone/fractured (?), so not clear if count of foramina on max is accurate	0	6	0	825	825	max	anterior (sulci length is a measure of the whole region because all sulci run together)
USNM	364973	Eschrichtius	robustus	Eschrichtiidae	M		no teeth	12	57	0		2	27	0	700	700	max	anterior
USNM	301637	Eubalaena	glacialis	Balaenidae	unknown		no teeth	n/a	9	0	pal not complete; one side missing	n/a	6	0	950+	950+	max (anterior portion of max is broken off)	anterior
USNM	257513	Balaena	mysticetus	Balaenidae	F		no teeth	0	43	0	18 MPF if do not count more lateral foramina	0	16	0	2700	2700	max	anterior
USNM	572922	Balaenoptera	ricei	Balaenopteridae	M		no teeth	1	37	0		1	37	0	450	450	max	anterior
USNM	61715	Balaenoptera	acutorostrata	Balaenopteridae	unknown		no teeth	2	75	0	palatal foramina on lateral edge of max	2	68	0	420	420	max	anterior
USNM	16045	Balaenoptera	physalus	Balaenopteridae	unknown		no teeth	0	53	0		0	38	0	1000	1000	max	anterior
USNM	269982	Megaptera	novaeangliae	Balaenopteridae	F		no teeth	0	46	0		0	35	0	1200	1200	max	anterior
USNM	124326	Balaenoptera	musculus	Balaenopteridae	M		no teeth	0	49	0		0	49	0	3000	3000	max	anterior
USNM	593415	Balaenoptera	borealis	Balaenopteridae	M		no teeth	0	47	0		0	47	0	830	830	max	anterior
